# Supplementary material for: Biodegradable PCL-b-PLA Microspheres with Nanopores Prepared via RAFT Polymerization and UV Photodegradation of Poly(Methyl Vinyl Ketone) Blocks
Source: Polymers (Basel). 2021 Nov 16;13(22):3964. doi: 10.3390/polym13223964 (PMC8622187; doi:10.3390/polym13223964)
Supplement: Supplementary file 1 [file polymers-13-03964-s001.zip]

Archive with 5 entries (5 files):
- Flat-disk shaped porous microsphere (2).avi
- Flat-disk shaped porous microsphere.avi
- Polymers_Supplementry Data (Ildoo Chung).pdf
- Porous microsphere (2).avi
- Porous microsphere.avi
